# Supplementary material for: Alcohol Induces Zebrafish Skeletal Muscle Atrophy through HMGB1/TLR4/NF-κB Signaling
Source: Life (Basel). 2022 Aug 10;12(8):1211. doi: 10.3390/life12081211 (PMC9410481; doi:10.3390/life12081211)
Supplement: Supplementary file 1 [file life-12-01211-s001.zip]

Archive with 4 entries (4 files):
- Original image of Western blot.pdf
- Table S1.xlsx
- Table S2.xlsx
- Western blot image calculation sheet.xlsx
