# Supplementary material for: Alcohol Induces Zebrafish Skeletal Muscle Atrophy through HMGB1/TLR4/NF-κB Signaling
Source: Life (Basel). 2022 Aug 10;12(8):1211. doi: 10.3390/life12081211 (PMC9410481; doi:10.3390/life12081211)
Supplement: Supplementary file 1 [file life-12-01211-s001.zip › Table S1.xlsx]

## Sheet: Sheet1
Gene	Forward primer (5′–3′)	Reverse primer (5′–3′)
trim63a	ATTCTCCCGTGCCAACACAA	CGAAGCGACAAGTAGGGCAT
trim63b	CTTCAGAGGAATCTTCTTGTTG	GAGTAACGCAGTAGATGTTGA
fbxo25	GGCTGGAAGCGCTTTGATTA	TGGCAGCTACTTCACAGACA
atg7	GCCGTGGACAGACTCAAGAA	CGCTTGAGCTACGGTCAGAT
beclin1	GCAGGTAAGTTTTGTGTGCCA	ATCACTAACGGAGCAGTGAGC
lc3a	CCATCCGACAGACCCTTCAA	ATACCTCTCAATGATCACCGGAA
sod1	GCCAGTGAAGGTGACTGGTG	GTCTCCGACGTGTCTCACA
sod2	GATATGTTCGGAGGTGCGCT	ATGTTGCATGGTGCTTGCTG
il1β	GATCCGCTTGCAATGAGCTAC	TCAGGGCGATGATGACGTTC
tnfα	AGGAGAGTTGCCTTTACCGC	GTGAGTCTCAGCACACTTCCA
gapdh	ATCATCTCTGCCCCAAGTGC	ACGGTCTTCTGTGTTGCTGT
