# Supplementary material for: Alcohol Induces Zebrafish Skeletal Muscle Atrophy through HMGB1/TLR4/NF-κB Signaling
Source: Life (Basel). 2022 Aug 10;12(8):1211. doi: 10.3390/life12081211 (PMC9410481; doi:10.3390/life12081211)
Supplement: Supplementary file 1 [file life-12-01211-s001.zip › Table S2.xlsx]

## Sheet: Sheet1
Primary antibody name	dilution ratio	production company
GAPDH	1:2000	Servicebio
HMGB1	1:500	Wanleibio
TLR4	1:1000	Abmart
MAFBx	1:2000	Abcam
MURF1	1:2000	Abcam
IL1β	1:500	Wanleibio
TNFα	1:1000	Wanleibio
NF-κB	1:500	Wanleibio
P62	1:500	Wanleibio
Beclin1	1:1000	Abmart
NOX2	1:500	Wanleibio
