# Supplementary material for: Alcohol Induces Zebrafish Skeletal Muscle Atrophy through HMGB1/TLR4/NF-κB Signaling
Source: Life (Basel). 2022 Aug 10;12(8):1211. doi: 10.3390/life12081211 (PMC9410481; doi:10.3390/life12081211)
Supplement: Supplementary file 1 [file life-12-01211-s001.zip › Western blot image calculation sheet.xlsx]

## Sheet: Sheet1
serial number	Gapdh1	densiometry reading
1	CON1	26947.4
2	CON2	21711.3
3	CON3	24541.3
4	ETOH1	20368.6
5	ETOH2	22071.3
6	ETOH3	22270.8
	Fbxo32		Fbxo32 normalization on GAPDH
1	CON1	8705.42	0.323053
2	CON2	15523.1	0.714978
3	CON3	17758.2	0.723605
4	ETOH1	26309.2	1.29165
5	ETOH2	28608.7	1.29619
6	ETOH3	25952.5	1.16531
	Murf1		Murf1 normalization on GAPDH
1	CON1	5940.23	0.220438
2	CON2	5550.88	0.255667
3	CON3	9434.9	0.384449
4	ETOH1	18735.1	0.919802
5	ETOH2	27494.1	1.24569
6	ETOH3	27621.5	1.24026
	Gapdh2
1	CON1	24856.1
2	CON2	25673.5
3	CON3	26697.2
4	ETOH1	23134.4
5	ETOH2	25892.2
6	ETOH3	26099.7
	Beclin1		Beclin1 normalization on GAPDH
1	CON1	9730.71	0.391482
2	CON2	6595.71	0.256907
3	CON3	6063.52	0.227121
4	ETOH1	17358.8	0.750344
5	ETOH2	19825.1	0.76568
6	ETOH3	20862.4	0.799335
	P62		P62 normalization on GAPDH
1	CON1	27659.3	1.11278
2	CON2	29918.6	1.16535
3	CON3	22670.1	0.849154
4	ETOH1	8828.4	0.381613
5	ETOH2	9316.57	0.359822
6	ETOH3	14348.9	0.549772
	Nox2		Nox2 normalization on GAPDH
1	CON1	19896.3	0.73834
2	CON2	14727.5	0.678333
3	CON3	11152.4	0.454433
4	ETOH1	24042.2	1.18035
5	ETOH2	28073.1	1.27192
6	ETOH3	19510.2	0.876042
	Gapdh3
1	CON1	23775.8
2	CON2	30039.8
3	CON3	26008.2
4	ETOH1	24708.6
5	ETOH2	21982.4
6	ETOH3	17057.4
	Il1β		Il1β normalization on GAPDH
1	CON1	8711.68	0.366409
2	CON2	4600.54	0.153148
3	CON3	1652.65	0.0635433
4	ETOH1	10684.9	0.432436
5	ETOH2	22392.4	1.01865
6	ETOH3	23792.1	1.39483
	Tnfα		Tnfα normalization on GAPDH
1	CON1	11574.9	0.486834
2	CON2	12534.6	0.417267
3	CON3	21460.5	0.825144
4	ETOH1	23747.3	0.961097
5	ETOH2	21018.1	0.956134
6	ETOH3	16539.8	0.969658
	Hmgb1		Hmgb1 normalization on GAPDH
1	CON1	16820.8	0.624209
2	CON2	6271.69	0.288867
3	CON3	11958.5	0.487278
4	ETOH1	19568.4	0.960711
5	ETOH2	23645.7	1.07133
6	ETOH3	23396.6	1.05055
	Tlr4		Tlr4 normalization on GAPDH
1	CON1	15027.2	0.557649
2	CON2	9974.54	0.459416
3	CON3	14673.7	0.597918
4	ETOH1	19955.3	0.979708
5	ETOH2	23430.1	1.06156
6	ETOH3	25359.1	1.13867
	Nf-κb		Nf-κb normalization on GAPDH
1	CON1	1156.94	0.0429334
2	CON2	7095.83	0.326826
3	CON3	3723.69	0.151731
4	ETOH1	20510.4	1.00696
5	ETOH2	26306.3	1.19188
6	ETOH3	15321.2	0.687948
